# Supplementary material for: Signaling the trustworthiness of science
Source: Proc Natl Acad Sci U S A. 2019 Sep 23;116(39):19231–6. doi: 10.1073/pnas.1913039116 (PMC6765233; doi:10.1073/pnas.1913039116)
Supplement: Supplementary File [file pnas.1913039116.sd01.xlsx]

## Sheet: PNASJamiesonetal2019REV3
case_id	qn2a-The study has been published in a peer-reviewed science journal	qn2b-The scientists make their data and methods available and are completely transparent about their methods	qn2e-The scientists involved in the study disclose the individuals and organizations that funded their work	popweight
10000006	3	4	4	0.2476
10000008	4	5	3	0.2264
10000010	4	4	4	0.5003
10000015	3	5	4	0.2857
10000016	5	5	5	0.3339
10000018	1	1	1	1.0278
10000019	5	5	5	2.4152
10000021	5	5	4	0.8975
10000026	3	2	5	0.3476
10000029	3	1	3	2.7941
10000037	4	4	3	0.2764
10000038	5	1	4	1.4538
10000041	5	5	5	0.4521
10000043	5	5	4	0.8455
10000044	5	4	4	2.1651
10000046	5	5	5	0.6612
10000047	3	4	2	1.128
10000048	5	5	4	0.3356
10000051	5	5	5	0.3862
10000052	2	4	4	0.6846
10000057	1	2	3	0.351
10000058	4	5	4	1.0278
10000060	1	3	1	1.3223
10000066	5	4	5	1.0832
10000070	5	5	4	0.3899
10000072	5	5	5	0.4435
10000076	5	5	5	0.6846
10000078	2	2	2	0.4546
10000079	1	2	3	0.2975
10000080	2	1	4	1.2687
10000084	5	5	5	1.1687
10000086	3	5	5	1.2826
10000088	3	3	3	0.3938
10000089	5	4	4	0.3941
10000090	4	5	5	1.3079
10000091	1	3	5	0.9979
10000093	5	2	4	1.7456
10000094	3	5	5	0.5256
10000096	3	4	3	0.8564
10000098	5	4	4	0.744
10000099	3	5	3	0.3396
10000102	4	4	5	0.9918
10000103	4	3	3	2.8355
10000104	4	4	2	0.795
10000105	5	3	4	0.2286
10000109	3	5	3	0.6447
10000112	1	2	3	0.5741
10000114	5	5	5	1.3387
10000116	2	1	1	0.3899
10000119	5	5	4	0.3886
10000120	2	1	1	0.2967
10000122	3	5	5	0.8405
10000123	2	5	5	0.378
10000125	5	5	5	0.6286
10000126	5	5	1	0.6143
10000127	2	5	5	0.2507
10000128	4	3	5	0.8399
10000129	5	4	3	0.2264
10000133	4	5	4	0.5149
10000135	3	3	1	0.5071
10000138	4	5	5	1.6896
10000140	1	4	4	0.2264
10000144	3	5	4	0.3911
10000146	4	3	3	0.3899
10000148	5	5	4	0.8248
10000149	3	5	3	0.6303
10000151	2	2	1	0.453
10000152	5	4	1	0.7581
10000153	5	5	5	0.2837
10000154	5	5	3	1.0278
10000156	5	1	5	0.333
10000157	2	8	4	0.4457
10000161	5	5	5	0.428
10000164	4	4	3	0.6392
10000166	3	2	2	0.4297
10000168	3	4	3	0.6956
10000173	4	4	5	1.3026
10000175	4	5	5	0.5744
10000176	3	5	5	0.6244
10000178	2	5	5	1.0217
10000179	5	2	1	0.6526
10000180	3	3	4	1.2872
10000181	2	2	1	0.5954
10000185	3	5	5	0.6718
10000187	5	5	5	0.5676
10000188	4	4	4	0.3867
10000189	3	5	2	1.2808
10000190	1	2	1	1.098
10000191	4	5	5	0.3963
10000193	5	5	5	0.4607
10000196	3	1	5	0.9966
10000197	1	1	1	2.8355
10000200	5	5	4	0.457
10000203	2	1	3	0.3346
10000204	1	5	5	0.6023
10000205	5	5	5	0.2319
10000206	1	1	1	0.7601
10000207	5	5	5	0.6718
10000211	4	2	2	0.2264
10000212	5	5	5	0.3654
10000213	2	3	2	0.4215
10000214	3	5	4	0.2814
10000218	5	5	4	0.6772
10000220	4	5	5	0.7237
10000221	2	2	1	0.3904
10000223	4	5	5	1.124
10000224	2	5	3	0.4297
10000226	3	5	5	0.3627
10000227	3	5	5	0.345
10000228	2	3	3	0.5547
10000229	5	5	5	0.386
10000231	2	5	5	0.5757
10000232	4	5	5	0.2814
10000233	4	3	3	0.5152
10000237	5	4	4	0.2264
10000238	3	5	5	0.5658
10000241	5	5	5	0.9484
10000243	3	5	5	0.5715
10000244	5	5	5	0.2264
10000245	4	4	4	1.7415
10000246	3	3	3	0.3027
10000248	3	5	5	0.5795
10000252	5	5	3	0.6001
10000256	2	2	2	1.1575
10000257	4	3	4	0.5886
10000260	3	2	3	0.3939
10000261	5	5	5	0.555
10000264	5	5	5	0.5003
10000265	5	5	3	0.5809
10000266	4	5	4	2.2309
10000268	4	4	4	0.8646
10000269	3	4	5	0.3935
10000270	5	5	5	0.7436
10000271	3	3	2	1.1354
10000273	4	5	5	0.6717
10000274	3	3	1	0.2991
10000276	5	5	5	0.5071
10000277	5	5	5	0.6544
10000278	4	5	5	1.3186
10000279	3	3	2	1.1165
10000280	4	1	5	0.3336
10000283	3	3	3	0.6526
10000284	5	4	4	0.2264
10000285	3	5	5	0.9641
10000286	5	5	5	0.2264
10000287	2	5	3	0.2814
10000289	4	3	5	0.2814
10000291	5	5	2	1.0997
10000292	4	5	3	0.551
10000293	3	3	3	0.9739
10000294	3	5	5	0.3876
10000295	5	5	5	0.9498
10000297	1	1	1	0.2264
10000299	3	5	5	1.3079
10000300	5	5	5	0.2327
10000301	5	4	4	0.2264
10000302	1	5	4	0.7305
10000303	1	1	1	0.7249
10000304	4	5	5	0.4931
10000305	5	2	1	0.7101
10000310	4	5	5	0.9703
10000313	2	5	4	0.7633
10000314	2	5	5	1.3246
10000315	4	5	5	0.3935
10000316	3	2	3	0.2264
10000320	4	5	4	0.5715
10000321	5	5	5	0.9443
10000323	1	3	3	0.2279
10000325	3	8	3	0.3831
10000327	5	5	5	0.5227
10000328	1	2	1	0.3364
10000329	3	2	2	1.3376
10000330	5	3	5	0.7305
10000331	5	5	5	0.5692
10000332	5	5	5	0.4358
10000333	5	5	5	1.5878
10000334	5	5	3	0.2331
10000336	3	3	3	0.8786
10000338	4	5	5	0.5157
10000339	2	5	3	1.2818
10000340	5	4	4	0.2551
10000341	4	5	5	1.2721
10000342	4	5	3	0.2264
10000343	5	5	5	0.439
10000345	5	5	5	0.2264
10000346	1	5	4	1.2364
10000347	5	9	5	1.0996
10000349	4	4	3	0.5773
10000351	5	5	5	0.9641
10000352	4	5	3	0.6718
10000357	4	5	3	0.6447
10000358	5	3	5	1.3716
10000362	5	5	5	0.5274
10000363	2	2	2	0.3286
10000365	5	5	1	0.8547
10000366	5	5	5	0.6987
10000371	4	4	3	0.3755
10000374	5	5	5	0.2264
10000379	5	5	5	0.2918
10000380	4	4	5	0.7657
10000382	5	5	5	0.2556
10000384	4	5	5	1.926
10000385	3	5	4	1.1174
10000386	5	5	5	0.2264
10000387	4	2	4	0.7652
10000388	5	5	5	0.5658
10000389	5	5	5	0.2551
10000390	1	5	1	0.4297
10000391	2	3	2	0.9666
10000394	5	4	4	0.8107
10000395	5	3	3	1.2947
10000396	5	5	5	0.5003
10000398	2	3	2	0.6357
10000399	5	5	5	1.33
10000400	5	5	5	0.9616
10000401	2	3	3	0.6303
10000402	5	5	4	0.3336
10000403	3	5	5	1.1007
10000404	5	5	5	0.3346
10000418	8	3	4	0.2564
10000419	3	4	3	0.7533
10000421	1	5	5	1.2924
10000423	4	5	3	0.4943
10000428	1	1	1	0.3826
10000429	3	1	3	0.6846
10000430	3	4	2	0.2837
10000431	4	4	4	0.5824
10000433	3	3	2	0.4989
10000434	5	4	4	2.1618
10000435	5	5	3	0.4391
10000436	4	4	4	1.2753
10000439	5	5	5	0.4435
10000440	5	5	5	0.2507
10000445	3	2	1	0.2835
10000446	5	5	5	0.5799
10000449	1	2	5	1.2993
10000453	5	5	5	0.2264
10000454	5	1	5	0.2564
10000455	3	3	3	0.9163
10000456	3	2	3	0.3415
10000461	2	1	2	0.5003
10000462	5	4	4	0.4391
10000463	5	5	4	0.2999
10000469	3	4	5	0.3935
10000472	4	4	4	0.2264
10000473	2	4	3	0.4393
10000476	3	3	5	0.7543
10000478	5	5	5	0.2814
10000482	4	5	3	0.2551
10000485	3	5	5	0.8411
10000486	3	5	5	0.9594
10000487	4	5	5	0.6303
10000489	3	4	5	0.439
10000491	5	4	4	0.3286
10000496	3	4	3	0.7101
10000498	5	5	4	0.3275
10000499	2	3	3	0.7516
10000500	3	3	3	0.5392
10000502	1	3	5	1.3752
10000503	5	5	5	0.3709
10000504	5	4	4	0.944
10000506	5	4	4	0.5227
10000507	5	5	5	0.6444
10000508	5	5	5	0.9577
10000510	3	5	5	0.3339
10000513	5	2	5	0.2264
10000520	4	5	5	1.4518
10000521	1	5	5	0.8586
10000523	5	5	5	1.2578
10000524	5	5	1	0.8911
10000530	5	4	5	0.8462
10000533	3	5	5	0.4435
10000535	3	2	3	0.6844
10000538	2	4	4	2.6358
10000540	5	5	5	0.2264
10000541	2	4	1	0.2975
10000544	5	5	3	0.5292
10000546	4	5	1	0.2563
10000547	5	5	4	0.3261
10000549	1	4	5	0.48
10000551	3	3	3	1.33
10000552	1	1	1	0.2973
10000553	3	3	1	1.2376
10000554	4	4	3	0.2264
10000556	3	4	5	0.732
10000559	4	5	5	1.2628
10000562	3	1	1	0.3766
10000563	1	5	5	0.2264
10000566	1	5	5	0.4974
10000574	5	5	3	2.4124
10000575	5	5	5	2.8355
10000576	1	3	5	0.6407
10000577	5	5	5	1.1142
10000583	3	2	1	0.6689
10000585	4	4	5	0.4604
10000587	8	3	1	1.0517
10000589	3	5	5	0.3306
10000592	4	5	5	0.4469
10000593	3	5	3	0.5213
10000599	4	5	5	0.8646
10000600	5	5	5	0.973
10000601	4	5	5	0.403
10000602	4	5	5	0.3346
10000603	5	1	5	0.5601
10000604	8	5	5	0.8646
10000605	8	5	1	0.2606
10000606	1	1	1	1.4474
10000608	5	5	5	0.2526
10000609	4	3	4	0.2551
10000610	8	8	4	0.6537
10000612	1	2	1	0.5942
10000613	4	5	4	0.3795
10000614	4	3	4	1.1439
10000615	2	5	5	0.2264
10000616	5	5	3	0.2264
10000617	5	5	5	0.2264
10000618	4	4	4	0.895
10000619	2	5	5	0.5668
10000620	5	5	4	0.2327
10000622	5	5	4	0.3914
10000623	5	5	5	0.6734
10000624	5	5	5	1.023
10000625	5	4	5	1.5045
10000626	4	5	5	0.9401
10000627	5	4	5	0.5816
10000628	5	5	5	0.582
10000629	1	1	1	0.2598
10000630	5	5	4	0.7544
10000631	3	3	3	2.027
10000632	1	2	5	0.5742
10000633	4	5	5	0.6718
20000001	4	5	3	2.5041
20000002	5	3	1	1.7414
20000003	4	3	2	0.6849
20000005	4	5	1	0.4619
20000007	5	5	5	2.8355
20000009	5	4	5	1.9986
20000018	4	4	4	2.8355
20000019	4	4	5	2.8355
20000020	5	5	5	2.6601
20000021	4	4	4	1.1156
20000024	4	5	5	0.5419
20000026	3	4	1	2.1514
20000027	5	2	4	1.9724
20000030	5	3	4	0.8583
20000031	2	5	5	2.5792
20000033	5	3	5	0.5816
20000035	5	5	5	2.6601
20000039	5	5	2	2.8355
20000040	3	1	1	0.4358
20000042	4	5	5	1.7169
20000043	4	5	5	2.8355
20000045	5	5	5	2.3881
20000046	4	4	5	2.2198
20000048	5	4	3	2.6601
20000049	2	1	1	1.1966
20000053	5	5	1	1.7004
20000057	3	3	3	2.8355
20000058	5	1	1	0.5118
20000059	5	4	5	2.8355
20000060	4	3	3	2.2139
20000061	3	5	4	1.0232
20000062	5	3	4	0.2264
20000063	5	5	5	1.904
20000064	1	5	2	2.3459
20000065	3	1	2	0.5661
20000066	4	4	5	0.3893
20000067	2	1	2	0.9413
20000068	4	4	4	0.738
20000076	5	5	5	2.3088
20000080	5	5	4	0.5005
20000083	4	8	3	0.7552
20000084	3	4	4	0.9395
20000085	1	1	5	0.8495
20000087	2	4	4	1.6294
20000098	5	5	5	0.6396
20000099	5	4	3	1.3331
20000100	2	3	3	2.2139
20000102	2	3	1	2.8355
20000104	1	3	1	0.8495
20000105	4	5	5	0.8369
20000107	1	5	1	0.5756
20000108	2	5	5	1.0975
50000005	4	5	4	1.4875
50000013	5	5	5	0.471
50000014	5	5	5	0.9865
50000019	5	4	5	0.5849
50000022	4	5	5	1.6498
50000023	4	5	5	0.7349
50000024	4	4	4	0.7264
50000025	1	4	5	2.7688
50000026	1	5	1	0.7358
50000029	5	3	4	0.2264
50000030	2	3	2	0.708
50000033	3	3	3	1.8364
50000036	5	5	5	0.6975
50000038	1	5	2	0.7776
50000041	1	1	1	0.7436
50000044	3	5	4	0.6625
50000055	3	5	5	2.8355
50000057	5	5	5	2.3473
50000058	5	5	5	1.2637
50000060	4	5	3	0.6478
50000063	5	5	5	0.8305
50000064	5	5	5	1.7238
50000065	2	1	1	1.5768
50000066	5	5	5	1.3856
50000068	5	5	5	2.1389
50000070	4	5	5	0.5103
50000082	3	5	3	0.6006
50000083	4	4	4	1.0677
50000087	4	5	5	1.0021
50000092	5	5	5	0.8045
50000093	3	3	3	0.3673
50000095	5	5	5	1.1411
50000096	3	2	5	1.3594
50000099	4	4	5	0.7951
50000103	3	5	5	1.8019
50000104	3	5	3	1.0483
50000105	1	1	1	1.112
50000106	5	5	4	0.3627
50000107	4	5	5	1.913
50000108	5	5	4	0.5668
50000109	2	5	5	0.7032
50000110	1	1	1	0.418
50000111	5	5	5	1.2122
50000112	2	1	8	1.1595
50000114	2	3	3	1.4995
50000116	5	5	5	0.657
50000117	5	5	4	2.0827
50000119	4	5	2	0.5114
50000121	4	3	5	0.6002
50000124	2	5	4	1.2122
50000130	4	5	5	0.439
50000135	4	4	5	2.3919
50000138	3	4	3	0.3891
50000141	5	5	5	0.8928
50000145	4	4	4	2.8355
50000147	5	3	5	0.6647
50000154	5	5	5	0.5518
50000155	5	5	5	0.812
50000156	3	2	3	2.8355
50000157	5	5	5	2.0185
50000159	2	2	2	2.8355
50000160	4	4	4	1.4348
50000162	3	5	5	0.7044
50000163	5	5	5	0.7305
50000165	1	2	5	0.7333
50000167	5	5	5	0.5676
50000168	4	5	3	1.2623
50000172	5	4	5	0.6478
50000173	4	5	5	1.5673
50000177	4	5	3	0.9666
50000180	2	4	3	1.6019
50000187	4	5	5	1.1674
50000188	5	5	1	0.6689
50000190	5	5	5	0.7609
50000191	5	5	4	0.7333
50000192	4	5	5	1.0544
50000193	2	5	4	1.2852
50000195	2	1	1	1.7688
50000196	4	5	5	1.4392
50000197	3	1	1	1.2162
50000198	5	5	5	2.5434
50000199	5	4	4	0.7174
50000200	3	3	5	0.795
50000201	5	5	5	0.924
50000202	5	5	5	0.9189
50000203	4	2	3	2.8355
50000209	1	5	5	1.6894
50000212	5	5	5	0.5816
50000214	4	3	3	1.095
50000216	1	2	2	2.1104
50000217	5	5	5	0.7174
50000224	4	5	4	0.5066
50000226	3	5	5	0.9178
50000229	3	2	1	2.8355
50000233	5	5	3	0.4378
50000234	4	5	5	1.7688
50000235	5	4	5	0.647
50000237	2	2	2	0.6718
50000239	3	5	5	2.4359
50000240	5	5	5	0.7496
50000241	3	5	5	0.8023
50000242	3	3	3	1.5951
50000244	5	5	5	0.6447
50000245	2	3	1	0.2264
50000246	5	5	5	1.9749
50000247	5	5	5	1.2988
50000248	3	5	5	0.6182
50000251	4	5	5	1.5961
50000253	3	5	5	0.4516
50000255	2	4	4	1.5219
50000256	4	3	4	1.1374
50000257	5	5	5	0.8338
50000262	4	5	5	2.5798
50000267	1	5	1	2.63
50000269	5	5	5	0.3453
50000270	2	5	2	1.9749
50000271	3	4	1	0.4866
50000272	5	5	5	0.2264
50000273	4	3	2	0.7142
50000274	5	5	5	0.2835
50000275	4	3	3	2.8355
50000278	5	5	1	2.0723
50000280	1	5	5	0.3765
50000281	3	5	5	0.8426
50000283	4	5	5	0.7506
50000291	5	5	5	1.7417
50000293	4	5	5	0.2264
50000294	3	5	5	0.5437
50000295	4	5	3	0.5849
50000298	2	2	3	1.2041
50000299	2	5	4	0.6251
50000303	2	5	5	1.5832
50000304	5	5	5	0.7516
50000305	4	2	1	0.8001
50000306	1	1	1	0.6303
50000309	4	5	3	0.7806
50000310	5	5	5	0.5744
50000311	1	1	1	2.3919
50000312	3	5	5	1.3352
50000314	3	5	5	0.4986
50000315	5	5	5	0.3415
50000316	4	3	3	2.0517
50000317	2	5	3	1.9171
50000318	2	1	1	0.8106
50000321	5	5	3	1.2031
50000324	4	3	3	0.4034
50000325	2	1	2	0.3911
50000327	5	5	5	2.8355
50000328	5	4	3	0.88
50000334	3	2	5	0.3935
50000335	3	4	5	1.5056
50000337	3	1	2	1.9199
50000338	4	4	4	0.3939
50000339	5	5	5	0.4691
50000340	4	5	5	1.9199
50000342	4	4	5	0.3619
50000344	3	4	5	0.4363
50000346	5	4	5	0.2918
50000348	4	5	5	0.3345
50000350	3	4	3	0.4334
50000351	5	5	5	1.4987
50000352	3	2	3	0.2264
50000353	5	5	5	0.5424
50000354	3	5	2	0.7419
50000356	3	3	3	1.4686
50000357	3	5	5	2.1728
50000359	5	5	5	0.3243
50000360	3	1	3	0.7375
50000363	5	5	4	1.3812
50000364	5	5	5	1.1674
50000365	4	4	4	0.3243
50000366	5	5	5	1.6318
50000369	4	5	4	0.418
50000371	4	4	5	2.8355
50000372	3	5	5	1.0021
50000375	5	5	5	0.4865
50000382	1	5	5	1.149
50000387	5	4	5	2.0225
50000388	1	5	5	1.5873
50000396	5	4	5	2.6564
50000398	2	5	4	1.8683
50000400	5	5	5	2.8355
50000405	4	5	5	0.7947
50000406	2	3	2	0.746
50000407	4	5	5	0.5662
50000409	1	1	5	1.3848
50000412	4	4	3	2.8355
50000418	4	3	4	0.8338
50000422	5	5	5	1.4132
50000425	3	5	5	1.3719
50000426	1	1	2	0.2404
50000427	4	5	4	0.2264
50000429	1	5	5	1.336
50000431	5	5	5	1.7129
50000432	4	4	5	1.1966
50000433	8	5	5	0.7044
50000434	1	1	1	0.8266
50000437	5	5	5	2.8264
50000439	2	5	4	1.1966
50000440	5	5	5	0.6251
50000442	3	5	5	1.8839
50000443	4	2	2	0.3576
50000444	3	3	5	2.591
50000446	4	5	5	1.3734
50000449	4	4	3	0.7864
50000451	3	4	2	2.8355
50000452	1	5	5	0.418
50000453	1	5	5	1.0029
50000454	4	2	3	0.9701
50000455	5	5	5	1.2753
50000456	5	5	2	1.9066
50000457	4	5	5	0.607
50000459	5	5	5	0.6625
50000461	5	5	5	1.0367
50000462	4	5	4	0.3286
50000467	4	5	4	0.8871
50000476	4	4	4	2.8355
50000477	5	5	5	0.3321
50000478	3	5	5	1.09
50000479	5	5	5	0.3722
50000483	4	5	5	2.4218
50000484	4	3	2	0.9587
50000485	5	5	5	0.9379
50000486	3	5	4	2.8355
50000487	5	5	5	0.5537
50000490	2	1	5	2.4359
50000491	4	4	5	0.8646
50000493	5	5	1	1.1826
50000494	5	5	5	1.4843
50000495	4	3	3	0.6178
50000496	5	5	5	0.4927
50000497	5	5	5	0.7399
50000498	5	5	5	1.176
50000499	1	1	1	0.4974
50000500	4	4	4	0.7174
50000501	4	5	5	0.3963
50000502	4	4	4	2.5853
50000505	5	5	4	2.7092
50000506	5	5	5	0.4391
50000511	5	5	5	0.5744
50000512	5	3	1	0.4734
50000515	4	4	5	0.2869
50000517	4	5	5	0.4664
50000518	4	4	3	0.7506
50000523	3	5	5	1.2569
50000524	5	5	5	0.6251
50000531	5	4	4	0.3853
50000533	4	5	3	2.035
50000534	5	1	1	1.9199
50000537	1	3	4	0.5849
50000538	3	5	5	0.7901
50000539	4	2	3	0.7405
50000540	5	5	5	0.6797
50000541	4	5	3	0.9005
50000543	5	5	5	2.8355
50000544	2	2	2	2.8355
50000545	4	5	4	1.2031
50000547	2	4	2	1.0237
50000548	5	5	5	0.5071
50000549	1	5	4	0.3156
50000552	5	4	5	1.2683
50000553	5	5	5	0.3243
50000554	5	5	3	2.2044
50000555	4	5	5	0.4691
50000556	3	5	5	1.7552
50000557	5	3	3	0.4734
50000559	3	3	2	2.3029
50000560	5	1	4	0.5073
50000562	5	5	5	0.5003
50000563	5	5	5	0.4734
50000565	2	3	3	0.3673
50000566	3	2	4	1.2295
50000567	5	5	4	0.428
50000568	4	4	5	0.281
50000569	3	4	2	0.6975
50000573	8	1	2	1.4366
50000574	5	3	5	0.4444
50000577	5	5	5	0.5004
50000578	5	5	5	0.7305
50000585	5	3	5	0.8869
50000586	5	5	5	0.5314
50000589	4	4	5	0.4401
50000591	3	3	4	1.2721
50000596	3	4	2	0.3346
50000598	5	5	5	0.5465
50000599	4	2	4	2.0529
50000600	5	5	5	0.7174
50000601	5	5	2	0.7419
50000604	1	1	4	0.471
50000605	3	5	5	0.4134
50000606	5	5	5	1.5955
50000607	5	5	5	0.7829
50000608	5	4	3	1.2158
50000609	4	5	5	0.6066
50000611	3	5	5	1.1527
50000613	4	4	5	0.6975
50000614	5	5	5	0.2541
50000615	5	5	5	0.9498
50000616	4	4	5	0.6103
50000617	1	3	5	0.2999
50000618	5	5	4	1.0864
50000620	3	5	1	0.5497
50000622	4	4	5	0.4672
50000623	3	4	5	0.4664
50000625	2	1	2	1.112
50000628	5	5	5	0.3901
50000629	4	5	5	0.2529
50000630	2	3	4	0.2321
50000631	4	4	2	0.418
50000632	3	5	5	0.3795
50000633	5	5	5	0.8045
50000634	5	5	5	0.3234
50000637	5	5	5	1.2305
50000638	5	5	5	0.859
50000641	5	5	5	1.8769
50000648	5	5	5	0.647
50000650	5	5	3	0.8581
50000651	5	5	5	0.4797
50000653	1	4	5	0.7174
50000655	5	3	3	0.7582
50000656	5	5	5	0.9587
50000660	2	2	2	2.1968
50000663	5	5	5	0.7174
50000666	4	4	5	0.6169
50000668	5	5	4	1.4843
50000674	5	5	4	0.6023
50000675	3	2	3	1.9615
50000681	5	5	5	0.777
50000683	5	5	5	1.2494
50000686	4	4	3	0.6928
50000688	4	5	5	2.157
50000691	5	5	5	0.5004
50000692	3	3	3	1.5517
50000696	5	5	5	0.9541
50000699	4	3	5	0.3154
50000700	3	3	2	1.4214
50000704	4	5	5	1.7207
50000705	2	5	5	1.6019
50000706	4	5	5	0.9872
50000709	2	3	3	0.8532
50000710	5	5	3	0.7947
50000712	5	1	1	0.2563
50000718	5	5	5	0.3409
50000722	3	2	4	1.9066
50000723	5	5	5	0.5849
50000724	5	5	5	0.3627
50000725	4	5	4	0.9209
50000728	3	2	2	1.4366
50000729	4	5	2	2.8355
50000731	3	5	5	0.3885
50000733	1	1	1	0.418
50000734	3	5	5	0.6162
50000737	4	5	5	0.3261
50000738	4	5	3	0.6286
50000739	3	5	5	0.6592
50000744	4	4	5	2.0443
50000746	1	5	3	0.6932
50000747	2	3	3	1.1337
50000748	4	5	5	1.0367
50000749	2	5	4	0.5658
50000751	4	3	4	2.1651
50000755	5	5	5	0.7016
50000756	4	5	5	1.2122
50000758	4	5	2	0.3592
50000760	5	4	3	1.5832
50000762	4	4	3	1.0658
50000763	1	3	5	2.591
50000764	5	3	5	0.3709
50000766	5	5	5	0.7487
50000767	5	5	4	0.8511
50000769	5	5	5	1.3848
50000771	1	5	1	0.7409
50000772	5	3	5	0.5638
50000773	2	5	5	0.6526
50000774	5	5	4	2.5352
50000775	3	5	5	0.5437
50000779	5	5	5	0.9005
50000782	4	5	5	0.4443
50000786	5	5	5	0.8228
50000788	5	5	5	1.4132
50000789	5	5	5	0.5773
50000790	2	5	5	0.2598
50000793	5	4	4	0.9184
50000795	5	5	2	0.3346
50000797	4	5	3	0.8646
50000798	4	5	5	0.6467
50000800	3	5	5	1.8688
50000802	3	5	4	1.0738
50000805	3	5	5	2.8355
50000807	3	5	2	0.6812
50000808	4	4	4	2.8355
50000812	2	3	2	1.4037
50000819	3	4	3	0.6717
50000822	5	5	5	1.5777
50000823	4	5	5	2.8355
50000825	5	5	5	0.9822
50000826	5	5	5	0.8581
50000827	4	5	5	0.7372
50000828	4	4	4	0.3396
50000829	5	5	5	2.8355
50000830	2	5	3	1.0791
50000831	5	5	5	1.7181
50000832	2	5	5	2.0651
50000833	5	5	5	1.6301
50000834	4	5	5	0.6294
50000835	3	5	5	1.1197
50000836	2	4	3	1.5673
50000838	4	5	5	0.9797
50000841	5	3	5	0.708
50000845	1	5	1	2.4517
50000846	3	2	4	0.3243
50000850	3	1	1	0.6595
50000851	5	5	5	2.1401
50000852	4	5	4	2.2056
50000853	5	4	5	0.2945
50000856	2	1	2	0.7506
50000859	2	5	5	1.0652
50000860	5	5	5	1.4358
50000861	5	5	5	1.0327
50000864	4	5	5	0.3288
50000866	2	4	8	1.7207
50000867	5	4	5	0.6066
50000869	5	5	5	0.3655
50000871	5	5	5	0.862
50000873	3	5	5	0.6385
50000876	2	2	4	1.3616
50000879	5	5	5	0.7264
50000888	3	2	3	1.5961
50000889	5	4	2	1.6802
50000891	3	5	5	1.1816
50000892	5	5	5	0.6361
50000893	5	5	1	2.3705
50000894	3	4	4	1.3401
50000897	3	5	5	0.4313
50000898	3	5	5	0.9012
50000902	4	5	5	0.9379
50000907	3	4	3	0.7264
50000910	5	5	3	2.4205
50000911	5	5	5	1.0864
50000912	5	4	1	0.8187
50000913	5	5	5	0.8546
50000919	3	2	5	1.5566
50000920	2	4	4	0.4235
50000923	4	5	4	0.6026
50000924	4	5	5	2.8355
50000928	4	5	5	1.2347
50000929	4	5	5	0.9236
50000930	2	3	4	0.6303
50000931	4	5	4	0.9379
50000933	2	2	3	0.2264
50000934	5	5	3	1.9852
50000935	5	5	5	1.5673
50000936	5	5	5	0.4516
50000937	1	1	1	1.7649
50000938	3	3	1	0.6251
50000941	5	2	5	0.3321
50000944	5	5	5	0.6243
50000946	1	5	5	2.5833
50000947	5	4	5	0.7016
50000957	1	4	4	0.3876
50000963	5	5	5	0.9349
50000965	5	3	3	0.4203
50000971	4	5	5	0.6734
50000972	1	3	5	0.3288
50000974	8	5	5	1.0864
50000988	5	5	1	0.2327
50000992	5	2	1	0.9701
50000997	5	5	5	1.9749
50000998	4	3	5	1.0367
50000999	5	5	5	1.176
50001000	5	5	4	0.7749
50001001	5	4	4	0.6527
50001002	5	3	2	2.3858
50001003	5	5	5	1.3812
50001004	3	2	2	2.8355
50001005	5	5	5	0.2264
50001021	4	5	5	0.2264
50001022	5	5	5	2.2383
50001025	5	3	5	2.8355
50001027	1	3	5	2.8355
50001028	5	5	5	2.1996
50001029	5	1	3	0.5514
50001031	1	1	2	1.2847
50001032	4	4	3	0.6304
50001035	2	2	2	0.5944
50001036	1	1	2	1.1054
50001037	5	5	5	0.3286
50001039	5	5	5	2.8355
50001041	5	5	5	1.2261
50001043	3	3	2	0.3886
50001045	5	5	5	0.3336
50001046	5	5	5	1.0614
50001048	3	5	5	1.7681
50001049	5	5	5	0.5384
50001053	5	4	5	0.3541
50001055	5	5	4	0.6153
50001056	1	1	1	1.5473
50001059	1	1	1	0.9012
50001062	4	5	5	0.6286
50001066	4	5	5	2.6869
50001068	5	1	5	0.2386
50001089	4	4	3	1.0292
50001090	5	5	5	0.917
50001091	3	4	4	1.9055
50001093	5	5	5	0.708
50001099	2	2	2	0.7516
50001100	5	5	5	1.809
50001102	5	5	5	1.0752
50001103	1	5	5	0.6975
50001105	5	4	5	0.4884
50001107	4	4	4	0.8869
50001109	5	5	5	2.7213
50001112	2	5	5	2.0678
50001116	5	5	5	0.2264
50001117	5	5	3	1.2244
50001118	3	3	3	1.2031
50001120	5	1	5	0.2997
50001121	5	5	2	2.8355
50001122	1	5	1	0.6733
50001123	3	4	4	0.6291
50001126	3	4	5	0.48
50001127	2	3	3	0.8155
50001134	5	4	3	0.6763
50001139	3	3	3	0.4203
50001140	1	1	1	1.2031
50001144	5	3	4	1.8514
50001147	3	2	3	0.6353
50001148	5	5	4	0.3833
50001151	4	4	3	0.7613
50001154	5	5	5	2.8355
50001158	4	5	5	2.3566
50001159	4	2	3	1.0044
50001160	3	4	5	1.3505
50001161	5	4	5	1.1198
50001162	3	4	4	2.8355
50001164	5	5	5	2.8355
50001165	5	5	4	0.2264
50001169	4	5	4	0.332
50001172	4	5	5	2.8355
50001173	4	5	3	2.8355
50001175	5	5	1	0.8495
50001176	4	5	5	2.2485
50001178	4	5	5	1.2645
50001179	5	5	5	2.8355
50001181	5	5	5	0.3453
50001183	5	5	4	0.8814
50001185	3	3	1	2.8355
50001186	4	5	4	0.3709
50001188	1	1	1	0.2264
50001190	5	5	4	1.4756
50001194	4	2	5	1.6498
50001197	1	3	4	0.9068
50001198	2	5	5	1.2319
50001199	8	2	4	0.6889
50001203	2	2	1	1.0658
50001209	2	3	3	0.9244
50001210	5	5	5	0.4778
50001212	5	5	5	0.8131
50001213	3	2	5	0.3321
50001215	5	5	3	0.336
50001216	1	3	4	2.8355
50001225	5	5	5	0.2264
50001229	3	5	5	0.4774
50001233	5	3	5	1.7566
50001234	4	5	5	0.4689
50001235	3	5	3	1.2386
50001243	4	4	5	1.2386
50001244	1	5	4	0.2264
50001245	5	4	4	1.1536
50001248	3	4	3	0.9646
50001255	5	2	3	1.5477
50001257	1	5	5	0.2264
50001258	3	5	4	2.577
50001259	2	5	5	1.4915
50001260	3	5	3	2.4124
50001261	5	4	5	2.7202
50001262	3	5	5	0.3346
50001263	5	5	5	0.2997
50001280	3	2	3	2.137
50001285	4	5	5	0.7268
50001287	1	4	3	1.2295
50001290	1	4	2	0.5616
50001292	4	5	5	0.6098
50001294	4	5	5	1.1814
50001296	4	3	4	2.8355
50001297	5	5	5	0.2264
50001298	5	5	5	0.2264
50001300	5	4	5	2.6602
50001304	5	5	4	0.5514
50001305	5	3	5	0.5248
50001309	1	5	5	0.7375
50001310	3	5	3	0.9761
50001317	5	5	2	1.262
50001321	4	5	5	2.2616
50001322	8	2	8	0.2381
50001323	5	5	5	0.2264
50001327	2	2	2	0.7991
50001328	5	5	5	0.2264
50001329	4	5	3	1.5596
50001331	1	3	3	1.7939
50001339	5	4	4	0.5412
50001340	4	4	3	0.3769
50001341	3	5	3	0.6614
50001342	4	5	5	2.2187
50001343	5	5	5	0.2772
50001345	3	5	2	0.7113
50001348	5	5	5	0.2264
50001349	1	2	2	0.6916
50001350	5	5	4	0.2264
50001352	5	5	5	0.4316
50001353	3	3	4	0.261
50001362	3	3	3	0.4015
50001368	4	5	5	0.5195
50001369	5	5	5	0.4594
50001370	3	2	1	1.1055
50001372	5	5	2	0.2264
50001375	5	5	4	1.2185
50001376	5	5	5	1.3742
50001378	3	5	2	1.1617
50001382	2	2	5	1.4597
50001383	2	5	2	1.2484
50001384	4	4	4	2.8355
50001385	3	1	2	1.0376
50001386	4	1	4	0.7389
50001387	5	3	1	1.9779
50001388	5	5	5	0.5961
50001396	3	2	2	0.5084
50001397	4	5	5	0.2264
50001403	2	5	5	0.6764
50001404	4	5	5	0.2264
50001406	4	4	5	0.2264
50001414	5	2	1	0.7761
50001416	2	4	2	2.8355
50001420	5	5	4	0.4774
50001422	5	5	5	2.8355
50001423	5	4	4	1.0043
50001430	1	5	3	0.6196
50001432	4	5	5	2.8355
50001433	5	5	5	0.688
50001434	5	5	5	1.3314
50001435	4	3	3	1.0484
50001437	1	5	5	0.4195
50001438	1	5	5	2.5235
50001439	3	3	3	0.2624
50001440	3	5	5	0.2264
50001441	4	3	5	2.7964
50001444	5	1	5	0.754
50001445	5	2	5	1.5089
50001446	5	5	5	2.1763
50001448	5	4	3	2.6768
50001455	4	5	5	0.6684
50001457	4	3	3	0.5217
50001458	5	2	5	0.7462
50001460	2	2	1	0.8317
50001462	3	3	2	0.5968
50001463	4	4	5	0.2837
50001465	2	4	5	0.5968
50001473	4	5	5	0.2264
50001475	1	5	5	0.5664
50001476	4	5	5	0.24
50001477	5	5	5	0.8919
50001478	2	2	3	0.7737
50001479	5	5	4	2.5957
50001480	5	5	5	2.6671
50001483	5	5	5	2.8355
50001487	3	5	4	0.7741
50001488	5	5	4	0.8536
50001489	2	1	2	0.8198
50001490	4	5	5	0.2264
50001491	3	4	3	0.7305
50001492	3	3	1	0.4566
50001493	3	3	2	0.2683
50001502	3	2	5	1.4167
50001503	3	5	5	0.2264
50001506	3	5	5	0.5691
50001509	3	4	1	0.3665
50001514	3	5	4	0.2264
50001516	1	1	1	0.5875
50001522	2	3	1	2.5046
50001530	1	1	1	0.3547
50001533	4	2	5	1.1534
50001535	5	5	2	0.4827
50001536	4	1	5	1.2962
50001537	5	5	4	0.3991
50001539	4	4	4	0.3544
50001546	3	5	4	0.5218
50001549	3	3	4	1.3314
50001550	4	5	4	1.5925
50001551	3	5	5	0.3084
50001552	3	3	1	2.0664
50001555	5	3	4	0.5865
50001558	5	5	5	1.3381
50001560	4	5	5	0.2264
50001562	1	1	4	1.0712
50001563	1	3	4	1.1814
50001564	5	5	5	0.2538
50001565	5	4	4	2.8355
50001566	5	5	3	2.8355
50001568	2	5	5	0.249
50001571	5	5	4	0.3817
50001573	5	5	5	0.2264
50001574	3	4	4	0.7782
50001575	3	5	5	0.5654
50001579	1	1	3	2.8355
50001580	1	2	2	0.4597
60000001	3	5	5	1.7268
60000002	1	5	1	0.7703
60000003	5	5	5	0.3935
60000004	5	5	5	1.3919
60000005	3	5	5	0.4664
60000007	5	5	3	1.3468
60000008	4	5	4	0.9863
60000009	2	5	5	0.5347
60000010	4	4	4	1.5994
60000011	5	5	5	0.917
60000013	4	5	2	2.1283
60000016	5	5	5	2.4974
60000017	5	5	4	0.6581
60000018	5	4	5	0.777
60000019	3	4	4	0.5054
60000020	5	4	1	1.1333
60000021	3	2	3	2.0363
60000022	5	5	2	0.7419
60000025	4	5	4	0.555
60000026	5	5	5	1.3812
60000028	2	1	3	1.3856
60000030	5	5	5	1.7217
60000031	3	5	5	0.3027
60000035	5	5	5	1.7205
60000036	4	5	5	2.0517
60000037	5	4	4	0.3042
60000040	5	3	5	0.3619
60000041	4	3	3	0.6997
60000043	4	5	5	0.917
60000045	4	5	4	0.7341
60000046	4	5	2	1.5948
60000047	3	2	5	2.1758
60000048	3	3	2	0.9851
60000049	4	4	4	0.2631
60000054	5	5	5	1.3812
60000055	2	1	1	0.4761
60000056	4	5	5	1.3486
60000057	3	5	5	0.6697
60000059	5	5	4	0.2264
60000060	5	5	5	1.0145
60000061	4	4	4	0.2835
60000063	4	5	5	2.029
60000064	5	5	5	0.4672
60000065	1	1	1	1.2162
60000070	3	4	5	0.7469
60000076	5	4	5	2.8355
60000077	5	5	5	0.6258
60000081	4	4	5	0.9708
60000084	3	3	3	1.4474
60000085	1	3	1	0.5797
60000086	5	4	3	0.2814
60000087	4	5	3	0.2264
60000088	2	4	3	0.2878
60000090	4	4	5	0.8353
60000091	5	4	5	1.2162
60000092	4	3	5	1.4389
60000094	3	1	5	2.8355
60000095	5	5	5	2.8355
60000097	4	5	5	0.7174
60000100	3	4	8	1.2895
60000102	3	5	4	0.8871
60000104	3	3	1	0.2997
60000106	5	5	5	1.3505
60000107	5	5	5	0.5068
60000108	4	5	5	1.5566
60000112	3	1	5	2.142
60000114	5	4	5	0.2945
60000116	3	4	1	0.9336
60000117	4	4	2	1.7433
60000119	3	1	3	0.439
60000121	1	3	5	0.8131
60000123	1	3	1	0.6376
60000124	5	5	4	0.3336
60000125	1	1	8	0.2264
60000128	5	5	5	1.2929
60000130	3	1	4	2.8355
60000131	4	5	5	1.2759
60000132	5	5	5	0.9063
60000136	4	3	4	0.4707
60000137	4	3	3	0.2551
60000138	4	5	5	1.1135
60000139	3	2	2	1.3637
60000143	4	5	3	1.8828
60000144	5	5	5	0.6132
60000145	3	5	4	0.3346
60000146	5	4	5	1.8763
60000149	3	5	3	1.5254
60000150	3	3	2	2.8355
60000155	1	1	1	0.5658
60000156	4	1	2	1.5057
60000157	3	4	5	0.4402
60000158	3	2	4	0.2264
60000159	5	5	5	1.1582
60000160	2	5	5	0.2264
60000162	5	2	5	0.2327
60000163	3	5	3	0.439
60000164	1	5	5	0.719
60000167	3	5	3	1.7417
60000168	5	5	5	1.1198
60000169	5	1	4	0.8425
60000170	4	3	2	0.2952
60000171	5	5	5	1.7019
60000173	4	5	5	0.5637
60000175	5	5	5	0.8187
60000178	4	4	4	0.672
60000179	5	5	5	0.2563
60000182	1	5	4	0.756
60000183	1	4	3	0.4463
60000184	4	5	4	0.3288
60000185	3	4	3	1.7669
60000187	4	5	5	0.6797
60000188	3	4	3	0.4539
60000190	5	5	9	0.4208
60000191	3	2	2	0.3528
60000193	5	5	5	0.459
60000194	4	5	4	0.3242
60000197	5	5	5	0.232
60000200	1	1	1	1.2924
60000201	1	5	3	1.4706
60000202	4	4	3	0.453
60000203	8	1	1	0.577
60000204	5	5	5	2.7196
60000205	4	2	2	0.7939
60000206	5	5	5	0.4516
60000207	4	3	1	2.8355
60000209	1	1	2	1.095
60000210	5	5	5	0.8581
60000212	4	5	5	0.6625
60000214	3	5	5	1.1142
60000215	1	5	2	1.2687
60000216	4	5	5	0.8704
60000220	2	5	5	0.266
60000222	4	5	5	0.6153
60000223	2	1	2	2.2911
60000227	2	5	5	0.6975
60000229	5	5	5	0.6351
60000231	3	5	2	0.9921
60000234	4	4	5	1.3352
60000237	4	5	4	0.2264
60000244	5	5	5	2.1716
60000251	5	5	5	1.3103
60000254	4	5	5	0.9953
60000255	5	5	3	2.1934
60000264	2	3	2	2.8355
60000265	4	5	5	0.49
60000269	3	4	3	0.2264
60000272	2	3	4	0.4846
60000278	4	4	3	0.6295
60000281	5	5	5	0.3083
60000282	5	5	5	1.7654
60000284	5	3	4	1.519
60000288	4	5	4	0.708
60000290	1	5	8	0.5174
60000291	5	4	4	0.708
60000292	5	5	5	0.7595
60000294	1	4	2	0.3592
60000295	4	5	3	1.6168
60000297	5	5	4	1.2038
60000298	1	1	5	1.3719
60000300	4	4	5	0.418
60000303	3	5	5	2.1785
60000304	2	5	2	0.3543
60000307	3	2	3	1.1958
60000308	4	5	5	0.6481
60000310	3	5	5	0.2638
